# Supplementary material for: Work-life balance Twitter insights: A social media analysis before and after COVID-19 pandemic
Source: Heliyon. 2024 Jun 22;10(13):e33388. doi: 10.1016/j.heliyon.2024.e33388 (PMC11260951; doi:10.1016/j.heliyon.2024.e33388)
Supplement: Multimedia component 1 [file mmc1.csv]

ID
1212161390233956354
1212158134631813120
1212158115908587521
1212157980118044672
1212157240037253120
1212156511570550784
1212155725293740033
1212155077651320832
1212154150709952513
1212153996657471497
1212153963216359425
1212153020693307392
1212152906876674048
1212152629838659584
1212151462647738370
1212151130664267776
1212150766108057600
1212147338371911680
1212146762481205248
1212146700275593216
1212146476282986498
1212146421174087682
1212145513916579840
1212144882887774210
1212144362970329089
1212144225246220289
1212142360928423936
1212141875458662400
1212141359500578816
1212139489675472897
1212139389050068992
1212138943040409602
1212138893300162567
1212137597113446400
1212137428699373568
1212137265083891715
1212136910094839808
1212136491280949248
1212136125717864448
1212134662291836930
1212133538411270145
1212131913797898242
1212131650039099392
1212131485039448066
1212131483705585665
1212131483617509378
1212131407830454272
1212130628277280768
1212130590285275137
1212127607816425472
1212127606017011714
1212126948404514816
1212126315010252803
1212124897222086656
1212124676874481665
1212124358568792066
1212123015485575168
1212122023213666304
1212118780916060160
1212117505503846402
1212116359074779136
1212116346504388611
1212116307791007748
1212116096716886016
1212115962864046081
1212115651281719299
1212113705829326849
1212113588929871872
1212113200189181952
1212112490961801216
1212112053416140800
1212111959702876162
1212111592768311296
1212111501101850627
1212111129499058176
1212109669122093058
1212109667817709568
1212109667725463552
1212109529686499328
1212108846271008768
1212108732638863362
1212108689223700480
1212107011447377920
1212106958402011136
1212106165179617280
1212104916661080065
1212104898738827265
1212104876827660288
1212104419820498944
1212104147815849984
1212103362713403393
1212102973272313857
1212102880628531200
1212101873227964416
1212101563684143104
1212101481568059394
1212101300621643779
1212101136678866950
1212101116302888963
1212101085277642759
1212100571391385600
1212099563181338624
1212099529044086785
1212098818323279872
1212098124510040064
1212098096374661120
1212097653011402752
1212097484627087363
1212096341339525121
1212094855326978048
1212094836293210113
1212094379961266176
1212092319786315776
1212092287402086400
1212091994367053825
1212090714500337667
1212090234546139138
1212090152937385986
1212090128451153921
1212089854458302469
1212089844182257665
1212089841208434688
1212089352043585536
1212088878309527552
1212088762999533569
1212088060248236036
1212088034272927749
1212087596903477248
1212087232879824896
1212086612298829824
1212085889398181888
1212085339306618881
1212084757984616448
1212084008714227713
1212083001204596736
1212082851468005387
1212082303679250432
1212082004986077184
1212081833212432385
1212080341277495297
1212080164261236736
1212080138025873414
1212079340193599488
1212078668442456070
1212078482357927936
1212078313549774852
1212077718461964288
1212077431315554305
1212076997918232576
1212076968801226752
1212076452486639616
1212076234626215936
1212075744685428737
1212075200889720833
1212074776442916864
1212073452204630016
1212073059320057862
1212072471903510528
1212071698679418880
1212071216355262465
1212071188408651776
1212071147652763650
1212071139725283328
1212070979314143232
1212070934913396736
1212070587302121472
1212070404040384517
1212068590964420608
1212068315863977986
1212068218262568961
1212068082912579585
1212067498771779595
1212067209725513734
1212067149436669956
1212066580970049536
1212065916344786944
1212065315342954497
1212065233956679680
1212064912261804037
1212064117080637440
1212063791824822273
1212063624912625664
1212063410726277120
1212063311711350784
1212063288491696128
1212063082358431747
1212062890208874497
1212062819362885632
1212061846821167105
1212061688519782400
1212061657402265600
1212061073953755138
1212060416567738368
1212059802429321216
1212059559872696322
1212059123958898690
1212058091145089024
1212058085549887499
1212057742199799809
1212057439350202369
1212057112261668864
1212057024571330561
1212056581468250113
1212056476870729729
1212056188101255168
1212056150742568960
1212056116898729985
1212055996966850560
1212055840112422914
1212055830604001280
1212055757220392960
1212055571429347329
1212055459521343488
1212055076577120258
1212054727107567617
1212054584165912578
1212054319400243200
1212054065481494528
1212053811814006784
1212053806365761536
1212052823170408448
1212052727766880264
1212052722373013504
1212052485654728704
1212052442994618370
1212052107622109185
1212051964936249349
1212051499376730112
1212051248301539328
1212050322077696001
1212050285947957248
1212050047589859334
1212049910205337600
1212049661801967616
1212049631032553473
1212049539772932096
1212049325561389057
1212048910769721344
1212048871930642434
1212047516314873856
1212046508419407873
1212045816204025856
1212045696179683331
1212045259041050624
1212045006741147648
1212044883348688903
1212044745771499520
1212044262709313536
1212043625737027587
1212043587971670016
1212043514193891328
1212041777181548545
1212041618607497218
1212041410377080834
1212041220391878656
1212041156479062017
1212041107477082115
1212041052179316738
1212041049209790467
1212041038518476800
1212040827310137344
1212040808855007235
1212040791897595905
1212040752777367553
1212040718518120448
1212039760690192386
1212039612375408641
1212039120270319628
1212038536259624961
1212038360597970945
1212038331355344897
1212037324990754816
1212037165904883713
1212036979539492870
1212035859198943234
1212035027032297474
1212034949177462784
1212034781225066496
1212033742115680256
1212032168236666880
1212031943123976197
1212031354428243968
1212031178796077063
1212030987300945920
1212030876306960384
1212030458738941956
1212030367294787584
1212030215200706560
1212029676857831426
1212029558750236674
1212029541696376833
1212028886684491776
1212028833047760896
1212027925500841984
1212027895482331138
1212026680115650561
1212026644921114624
1212026573114634241
1212026507390062592
1212026446425808896
1212026171879235587
1212026114933170176
1212025748657246208
1212025684408897538
1212025674187313152
1212025628918243330
1212024869258432512
1212024712253100032
1212024501816483840
1212024487635488770
1212024270110560257
1212024089642258432
1212023733994446855
1212023612816928769
1212023110054100992
1212022489548754945
1212021887720665089
1212021310387154944
1212021245962850304
1212021226023137282
1212020965414182914
1212020880018214919
1212020692964823040
1212020452773646341
1212019936442368001
1212019442651213826
1212019429204213760
1212019115210264578
1212019114782461953
1212018692214657024
1212018353877012481
1212018158506250242
1212018106253467648
1212017817064787968
1212017039822462984
1212016626155081729
1212016446693244929
1212016425356943363
1212016251591114754
1212016108271816705
1212015569106604033
1212014840585306114
1212014674755100673
1212013969524903936
1212013961656307712
1212013661008478210
1212013071012712448
1212012545541857280
1212012290721144837
1212012125293600768
1212012038878310403
1212011672304521216
1212011231193845761
1212011136196866048
1212010842696409090
1212010824480505857
1212010280743505920
1212010105627127809
1212010022236016640
1212009777615822848
1212009770628079617
1212009769894129664
1212009263469670406
1212009160247795713
1212008806374346752
1212008803920683009
1212008707577589761
1212008565034106880
1212008255251197952
1212008045552840705
1212007926988255232
1212006504951418880
1212006493337346048
1212006339083419648
1212005259968761856
1212003975698010113
1212003493940084736
1212003483857162240
1212000856142274561
1212000476599730176
1212000257070051328
1212000176199606272
1212000129408000000
1212000072742907905
1211999962357211136
1211999273795100673
1211999255147225088
1211999203167215621
1211998949919338503
1211998328667267080
1211997973674110977
1211997945287127042
1211996748765417474
1211996481965744128
1211996108416802816
1211996015093518338
1211995935234035712
1211995900140310529
1211995845379395585
1211995622682845186
1211995585206784000
1211995543339196416
1211995492596539393
1211995287205625857
1211994996951400448
1211994326911344640
1211994164579258368
1211993591465349120
1211993458870755328
1211993336422248453
1211993251911213057
1211992929281159169
1211992191444377600
1211992012381184000
1211990658472390657
1211990020636065794
1211989384989413376
1211989214059008002
1211988389324476417
1211988291962183686
1211987459707412482
1211987425398005760
1211987417986715650
1211987185114787842
1211986895913267200
1211986883355521024
1211986749188001792
1211986646050230275
1211986269003288576
1211986149968928770
1211986148115013637
1211985951108616192
1211985739266678786
1211984941552148482
1211984940881076226
1211984872409051136
1211984433898762240
1211984428077113345
1211984404706402304
1211984221507485697
1211984155208237056
1211983728659927040
1211983654706171904
1211983483175866368
1211983299507298305
1211983112621694976
1211982966689325058
1211982955163336704
1211982467432878080
1211982466749255680
1211982436353097728
1211982361539289088
1211981945544024065
1211981840635969542
1211981840304631809
1211981837884485633
1211981831920328704
1211981830309732352
1211981408786403328
1211981311428177920
1211981214875295751
1211981214510247936
1211981213910454275
1211981211838476288
1211981210806702081
1211981209774903296
1211981184131043328
1211980914076635136
1211980895785238528
1211980715937525761
1211980714834452480
1211980637768433664
1211980617019248641
1211980587617136643
1211980442963869696
1211979386720788480
1211979147658051584
1211978356838871041
1211977321856417792
1211976073581400064
1211973582416252928
1211973484756242433
1211972793845403648
1211970618431868928
1211968872254861313
1211968625055191040
1211967509198442496
1211967448951341062
1211967390843584514
1211966911526756354
1211966801334005760
1211966222314721283
1211965561686507522
1211965301362954240
1211965237768998914
1211965233234886656
1211965224808599552
1211958864528236544
1211957967165296641
1211956904517193728
1211956452522369024
1211955924417445888
1211955580769853440
1211955406869848064
1211953635770290177
1211953613058146305
1211952906531987456
1211951105841803264
1211950981879095296
1211950385402920960
1211950241999708160
1211950228233949184
1211949813127761920
1211948199604359169
1211947859098030082
1211947624519098369
1211946850271580160
1211942640016592897
1211942627991572480
1211942608815247362
1211942598295924737
1211942570261041153
1211942481648128000
1211942339368964096
1211941325878239232
1211940236323966976
1211939951434178563
1211938505170927616
1211938011803508740
1211937288000806913
1211936246651424768
1211936166179528705
1211935285619122177
1211935084325924867
1211934705685155841
1211933973754105857
1211931837594923008
1211930302450425856
1211929162392522752
1211928748750180354
1211928350433906688
1211927727399419904
1211926886345060352
1211926740903309312
1211926603275440130
1211926086935891968
1211924395343728640
1211923224017043458
1211922896949579777
1211921558710706176
1211921486392393728
1211920536818896901
1211920516296200192
1211920157263704064
1211919970944376834
1211919922584010752
1211918711403225094
1211916877229895681
1211915875768508416
1211914161824784384
1211912758918180864
1211912758817484801
1211912233149554688
1211911943272796162
1211911129146044416
1211911123873624065
1211908322078556160
1211907933379842048
1211907512968105984
1211904988479397889
1211904864969732097
1211904455999803392
1211903599913111554
1211903098068914177
1211902389348790272
1211902327537459202
1211901628015624192
1211901115136200704
1211900400489488384
1211899386709430272
1211899290630668290
1211898752421613568
1211897389503668225
1211896460649943041
1211896024589045765
1211895667905482752
1211895535151517696
1211894227258486784
1211893628639105024
1211893030262755329
1211892630012993536
1211892494436188160
1211892206312837120
1211891136329064449
1211891037578260480
1211890868107399171
1211890771038740480
1211886721631174656
1211885773223391232
1211884293598826497
1211882462134947840
1211882443436724224
1211881703976951808
1211881618706702336
1211879405619961857
1211874931912241152
1211874781982810118
1211874713921892353
1211874612599934978
1211873664204824577
1211872656984825857
1211872562755489792
1211870909449089027
1211870308224782338
1211869850584387590
1211869549189947392
1211869432798175232
1211867540005249024
1211867313470869505
1211864546530463745
1211862051846537223
1211860893446762496
1211860725787975682
1211859879985594368
1211859657792376832
1211858754821672960
1211857721752014848
1211857306670907393
1211856816482603009
1211856177329397761
1211854085571436546
1211853806725668865
1211853699590610944
1211851860195151874
1211851098606243840
1211850713464074240
1211850075946680322
1211849250319015936
1211846722839859200
1211846598961123332
1211846133829394432
1211846078439546880
1211846001855782912
1211845976148758528
1211845970704715777
1211845710275960833
1211844710991585281
1211844453377486854
1211843531473485827
1211843421809364992
1211842722988011520
1211839395189469185
1211838469367943168
1211838098184687616
1211836900677435395
1211836773283708930
1211836040178229248
1211835553353588736
1211835280136843264
1211832568015937538
1211830659339042818
1211830601931726851
1211829311520608263
1211827753588158464
1211825163353894912
1211824040622596097
1211823647062495232
1211823612321288192
1211823382339215360
1211822459571146753
1211821963641081858
1211821317848211456
1211820526802546688
1211819218049675265
1211819135631532032
1211816622501113857
1211815637368082432
1211815535467515905
1211814394914574336
1211813895259578368
1211813671351062533
1211811243138248705
1211809844786876416
1211809743171227650
1211809491899035650
1211809174780334082
1211808600412151808
1211808584188735488
1211805572636594176
1211804312088788992
1211804304425680896
1211804036950679552
1211802430989619200
1211799564736327681
1211799438303338502
1211799224414806016
1211798568090185728
1211798356885954561
1211798322257612801
1211797651630374912
1211795849061240832
1211794592112238592
1211794325492895744
1211794107976302593
1211793918301474816
1211793548938489857
1211793050550390785
1211793008590495744
1211791623283236865
1211790463142973446
1211790431987654658
1211789609937575940
1211789258442379265
1211789200279973888
1211788385796247553
1211788093583327233
1211787232501219329
1211786887544918016
1211786540181020673
1211786226610556929
1211785537360670720
1211784286417895425
1211784061452242945
1211783582534000641
1211782786673250305
1211780828570750977
1211779859032215552
1211779577456070658
1211777585253945344
1211776549013401600
1211774958742978561
1211773763785617408
1211773487653773314
1211772997327052804
1211772757014458372
1211772118779736071
1211770916419624960
1211770723620081671
1211770715172753413
1211770068675133441
1211769243907362816
1211769136059232256
1211769109257609221
1211768785633521664
1211768541315293184
1211768395257044993
1211768370691035136
1211766939015471104
1211766101366988801
1211764970150596608
1211764949254647808
1211764899799556097
1211764840483708929
1211764506965114880
1211764483875655681
1211764166161137665
1211764093335605249
1211763928289677315
1211763641365729280
1211763091396079626
1211761500102299650
1211760225843322882
1211759828810506241
1211758869904609281
1211757926458761228
1211756704460943361
1211754362030174220
1211754049076387840
1211754005187170304
1211752770937573376
1211751817157193733
1211750704362270720
1211750436220362754
1211749711402749953
1211749006235357184
1211747400991285249
1211747270309363717
1211746371537186816
1211746305560592384
1211745999523393537
1211743832250994688
1211742693774127104
1211742556733743104
1211742286159196160
1211742189337956357
1211741045781745664
1211740770899824640
1211740764021108737
1211740449377009669
1211740296343621633
1211740031297163270
1211739006507110400
1211738892535242752
1211736245166055424
1211736082959785985
1211734844058808320
1211733157017530369
1211732242923479041
1211732038568546305
1211729968104796160
1211729549500665857
1211729399273467904
1211729083651911680
1211729045320273920
1211728922238435331
1211727927974350848
1211727222513508352
1211727151361339398
1211726175267180544
1211726109177532416
1211726100113580035
1211725646847791104
1211725323135602689
1211725202478059520
1211724828085907456
1211723983353196544
1211723921814413313
1211723199249100806
1211722373742964736
1211720739084275712
1211719102475198473
1211718819485339648
1211717654945382403
1211717227164119040
1211716838666596352
1211716810753691648
1211715336396886016
1211714779208921088
1211714318217228289
1211713574793560064
1211713502135619584
1211713477271838720
1211713148387909633
1211712867243876352
1211712492239499264
1211712385876156416
1211712373469278208
1211712364409700352
1211712303193903111
1211712233400676352
1211712176903225344
1211712046422732805
1211711585884004353
1211711060958429185
1211710870235029506
1211710795026968576
1211710460736819200
1211709836309733377
1211709399720435713
1211709054097207296
1211708931426471936
1211708804334792705
1211708474242895872
1211708392319807489
1211707502666145792
1211707279818412032
1211706870743715843
1211706113550209024
1211706063843663872
1211705380868427776
1211705193068298240
1211704863110942728
1211704044571549696
1211702529257590784
1211701990348251136
1211701074345811968
1211700867608514566
1211700113124610048
1211700109655719937
1211700026537390082
1211699663662792704
1211698876803158020
1211698550926651398
1211698484174307328
1211697989128863745
1211697804227284993
1211696668476936192
1211696522762416128
1211696443955859461
1211696276494004224
1211696263621730304
1211696258429177856
1211696212392468480
1211696016187183104
1211695972427931650
1211695967231234049
1211695466632667137
1211695225275445248
1211694766188093441
1211694066217443328
1211693966363635713
1211693961137577984
1211693788621615104
1211693767604015106
1211693513085267968
1211693430448898050
1211692120366624768
1211691936865755136
1211690304274882562
1211689716581457920
1211689672000385026
1211689670201020418
1211689654191177730
1211689322178662400
1211688505115586560
1211687968722837505
1211687966730596352
1211687530292285441
1211686396437712896
1211686222927581185
1211685984619966464
1211684251122450432
1211683620005597184
1211683537147092993
1211683124461080577
1211682104775499776
1211680985416372224
1211680066284986368
1211679918389514242
1211679640378650624
1211679427203096578
1211679414204948480
1211678765308370944
1211678761395130368
1211678759734132737
1211678755749535744
1211678755506262016
1211678750536093696
1211678747059015681
1211678745976823809
1211678726230028289
1211678725051494400
1211678711491317760
1211678704641945600
1211678673935486976
1211678672199049216
1211678663512604677
1211678661482557440
1211678655077896192
1211678647142244355
1211678643589656578
1211678628553089025
1211678461254754304
1211678407026774018
1211678369332563973
1211678176658759680
1211677960131903488
1211677095304278017
1211676665287467008
1211676542784303104
1211676284486594562
1211675953438441472
1211675467742355456
1211674818489147394
1211674622913138690
1211674511499620352
1211674453475639296
1211674295715291136
1211673321122783233
1211673145536593922
1211672763703926784
1211672606610464769
1211672317220147201
1211672162257518592
1211671077275013120
1211671073680510981
1211671072266960897
1211671070685745152
1211670830922551296
1211670785888178177
1211670342042652673
1211670189437325312
1211670160014098432
1211669467773784064
1211669339100856320
1211669305273835521
1211669162042351616
1211669033533267971
1211668662123253761
1211668593374629888
1211667701099352064
1211667526184292353
1211665051574317056
1211664504439869440
1211664497389309962
1211664402388258816
1211664337951248384
1211664235740221440
1211663630418268161
1211663602383503360
1211663582716473347
1211663546045665283
1211663289115119616
1211663258333188096
1211662211720122368
1211661971914776576
1211661545681379328
1211660852392349702
1211659500266098690
1211659268618895365
1211658990859509761
1211658578362294274
1211658499987582977
1211658086865391616
1211657807260454912
1211657805393989633
1211657804106350592
1211656971398647813
1211656698273914880
1211656556682416130
1211656021799849984
1211655778198806529
1211655696707661825
1211655364355264513
1211655186239885313
1211654857834323968
1211654566502121474
1211654558411194368
1211654260284370944
1211654055858069508
1211653617716846592
1211653226073907200
1211653142946955265
1211652098707865600
1211651503108345858
1211651404898689025
1211651065218764800
1211650666906767360
1211650657628884994
1211650288571973632
1211649947633766402
1211649845435551744
1211649838288261120
1211649640145096711
1211649255489671169
1211648762415734784
1211648722850996226
1211648588247392256
1211648546920902656
1211648522799525888
1211648295971504129
1211647888029175810
1211647787739172864
1211647527725850625
1211646688139653126
1211646615204663296
1211646492194160640
1211646177600401408
1211644970945458178
1211644795279544320
1211643575366307840
1211642951966842885
1211642887907217409
1211641851855306753
1211639300980461568
1211637970324865026
1211637528417038336
1211636081944338433
1211635564597915654
1211634675489411072
1211634594853748737
1211634385130266630
1211633257294553089
1211633032081264640
1211631776986214400
1211630761272586240
1211630626358616070
1211630280563408897
1211630072848879618
1211625680590561280
1211624795344953344
1211624407531016193
1211624299783770113
1211623923751612416
1211623780075950087
1211622355144974339
1211619729422446592
1211619006177775616
1211618697934254080
1211618692867526656
1211618572646178816
1211618336989229056
1211618303300571137
1211617952149180416
1211617931160776704
1211614456628703232
1211613611061370880
1211613323395031042
1211612860532625409
1211611351107489792
1211610346496151552
1211609435203723264
1211606864720539649
1211606650458652673
1211606063210016768
1211606035749842944
1211605590801301504
1211605239373144064
1211605053905211394
1211603414007844864
1211603144435744768
1211603107991498753
1211603044552642560
1211602916202688517
1211602856848969732
1211600251234197505
1211600236696809472
1211599297839386627
1211599076803956736
1211598246096908288
1211597090603831296
1211597052939046912
1211593953138462720
1211593021650812929
1211592819896463360
1211592105455427584
1211591096788275200
1211590742759608321
1211589780175237120
1211588113417551872
1211587997117943808
1211587834160791554
1211587734051028993
1211587566476115970
1211587299827429381
1211585964096806912
1211583746081726464
1211582854926200833
1211582024726798337
1211580652845330432
1211580345159737344
1211579869408243713
1211579477890912259
1211578975606185984
1211577237754920960
1211576870879318016
1211576687932125184
1211576227368181762
1211574471749844992
1211573900347355136
1211573894894804993
1211572961578307584
1211572947732910080
1211572676554379265
1211572665397469184
1211572653938683904
1211568662978547714
1211568656024367104
1211567595385769986
1211566915740733440
1211564300378222593
1211562779695448064
1211561908261838849
1211561609115635712
1211561074262257664
1211560724222205952
1211559864494960641
1211559341251162113
1211558361495244802
1211558297783812097
1211558158637789184
1211558063263698945
1211557776276819969
1211557672073539584
1211556681466777604
1211555481312874496
1211554143107604480
1211552302139691009
1211551491129036800
1211551295259238400
1211547537712275456
1211546165994565632
1211545141321666561
1211545042508304384
1211544552219332608
1211544524327133185
1211543787765301248
1211542570951528448
1211542446468935680
1211536654743158787
1211535004309901312
1211533943746510850
1211532409155588096
1211532278519742464
1211531492993593344
1211528795930451968
1211527752601493504
1211527264841551873
1211523792360660992
1211523570125484033
1211521532075229184
1211519775962218501
1211518977186369542
1211517695868358656
1211514009767145472
1211512188839636992
1211506149914107905
1211504854016901120
1211503513429110784
1211501453027749888
1211500276282253313
1211497164062576640
1211492098526109697
1211491837699121152
1211486846087303169
1211483605698002946
1211483552908369920
1211482144817549312
1211478783712210953
1211476289015754752
1211475972010196992
1211472672749572096
1211471858421288960
1211471493055557637
1211468607257022466
1211466860715298816
1211466585485041664
1211465923015663616
1211465464393519104
1211462148385386496
1211461941094486017
1211461030590574592
1211460240853676035
1211456882965188608
1211456174475927552
1211454547031252992
1211454296295915522
1211453121450430467
1211453116350107648
1211451919920762880
1211450949438304256
1211450660367024129
1211449881132318720
1211449758012919808
1211448453479444482
1211448060968128514
1211439875502878720
1211439348014604289
1211438171751206912
1211435737327046656
1211434246595915777
1211429248252207108
1211427521574658060
1211426262935392261
1211425914837450752
1211423361605263360
1211422957345488896
1211422469073932288
1211422381253812225
1211421716934807553
1211421666758348801
1211419513834688516
1211419165837463552
1211417368808718336
1211416049377300481
1211413205429428226
1211412611641724928
1211410738834812928
1211408564427907073
1211407781174972417
1211407658747600896
1211407618536857607
1211406692413517825
1211406564915060737
1211404024898969600
1211403528994000897
1211403123048079360
1211398736838111232
1211398473477693440
1211398270158876673
1211397328873148421
1211396766723182593
1211396475038638080
1211396372299206657
1211394476708466688
1211393735876988928
1211392698780921864
1211391962558976001
1211391609360863234
1211391531560636420
1211391509746065413
1211389471322771466
1211388934539948032
1211388651252305920
1211385471407808517
1211384148646072327
1211382663749263362
1211381571095277568
1211381392019513348
1211381188004200448
1211379134993195009
1211378896752566272
1211377353437450243
1211374339557191680
1211373471499878400
1211373381829976064
1211370927931346949
1211370412094951424
1211370307220623362
1211368501400588288
1211368378683842561
1211366525938077697
1211366043878350849
1211365270431748096
1211364583337865217
1211364473837178881
1211363764131504129
1211362792541999112
1211362757800542208
1211361236639768577
1211361114400927744
1211357465037561856
1211357003320307714
1211356300132655104
1211356127499149312
1211354545210757121
1211353776596103168
1211352946534838272
1211352228268826624
1211352159532572678
1211350273735712768
1211349418621849600
1211348677740113920
1211347878804967425
1211347773473378304
1211346890270420992
1211346251394027521
1211345869414510592
1211341512312860673
1211341300416430080
1211340897327230976
1211340066028580864
1211339393543356416
1211338642712608770
1211338602438893573
1211337759123623936
1211336276869292032
1211336068915703810
1211335693525569541
1211335284777984000
1211334876772864001
1211334820988674048
1211333742687592448
1211333376780587013
1211333071791960065
1211331566183624704
1211331341171777537
1211331080139264001
1211331044881907714
1211330939139371013
1211330799150125056
1211330123053580288
1211327293483814912
1211327091410657289
1211325930804789248
1211325024277319681
1211324764788338688
1211323521697275906
1211323356332646401
1211323234634870789
1211322329336336389
1211320977361121280
1211320587760656384
1211318668841377798
1211318645714018305
1211316665188671488
1211316355334594565
1211313380683927557
1211313134281150469
1211312917158612992
1211312581807198209
1211312434734129159
1211312210783412226
1211311860508577792
1211311820520210432
1211311270386946048
1211307312268431361
1211306575102644225
1211302201563533312
1211300959206420481
1211299566403891202
1211299362489454600
1211298890210631680
1211298408079745024
1211297083094945793
1211297062035296257
1211295782361538560
1211294124881698817
1211293451628744704
1211293289862848513
1211292983368151040
1211290534515396608
1211290388868284417
1211287509478576128
1211287117684527104
1211286821033910272
1211286498227707904
1211286277187887104
1211286017925361664
1211285849574445056
1211283926783680521
1211283860870324224
1211283761305964544
1211281208144994305
1211280834893942784
1211279091334184960
1211278567633498123
1211277042345533443
1211277006219939841
1211275701673955329
1211275175255166976
1211274611226054656
1211273181761351681
1211271917828812800
1211271257884364800
1211271007110959109
1211270918783340545
1211270838890237952
1211270833773187072
1211270673890459649
1211270507494027264
1211269388306964480
1211268708607373313
1211268267362443264
1211266710885425153
1211266478785400833
1211266426398478337
1211266392219176961
1211264811767603200
1211262675122036736
1211259556267020288
1211258512782905344
1211255544024973313
1211254798277844992
1211254766845800448
1211254419880382464
1211253926902845440
1211253676867633152
1211251883366658049
1211251833324343296
1211251037069291522
1211245722688991232
1211244657075724288
1211242762768650241
1211240635774070789
1211238318576242688
1211234827908911105
1211229977053736960
1211226626677231616
1211226518585827329
1211225596417716224
1211225536795697153
1211225454553837569
1211225449495486469
1211225366230130691
1211223309855182849
1211221581684457477
1211219065638981633
1211218703032836096
1211217647418970113
1211216300321599493
1211215722107428864
1211215042181509120
1211214066037018624
1211213820598734848
1211213799513919489
1211212397341560833
1211210760837386241
1211210563759562752
1211210350978224128
1211209877801951233
1211209873653764098
1211209655449505793
1211208478393425920
1211207361009999873
1211202444484632577
1211200418904068097
1211200156160315392
1211199875775434752
1211199619247546370
1211197428977803264
1211197216116883456
1211195773028880384
1211195417083490305
1211195345587384320
1211195252775751680
1211195146357944320
1211182457539592192
1211181387769925632
1211178647807152129
1211177413725446144
1211173307082407936
1211170857088761858
1211170728458047488
1211170058313052161
1211166491715887105
1211165081322577921
1211165077614845952
1211162901383237633
1211158621754511362
1211154892229877765
1211154492260929536
1211151497519435776
1211144857860759552
1211144700201177088
1211142537584488448
1211142335431663618
1211140058272673792
1211139687722520576
1211137489815031810
1211136290386665472
1211134836724903936
1211134808488906752
1211132242128506882
1211131802091311104
1211129671422763008
1211127923693899777
1211127206342201345
1211124270740451329
1211123435318980608
1211123334924177408
1211122262591586305
1211122204559204352
1211121229253500928
1211120109609201664
1211117208279142400
1211117146593468417
1211114176644632578
1211113634035904513
1211112107304984577
1211112105383993344
1211111275943452672
1211109591217561601
1211107075331366917
1211104555913666561
1211102038626623488
1211100622927335424
1211097528470589441
1211097507620675584
1211097007827357696
1211094789304832000
1211094701606133760
1211094496781488130
1211094491697954816
1211091975966998530
1211090762714103808
1211090411713912838
1211085160491503617
1211082682538565633
1211082621062651910
1211079893666205696
1211079708906938369
1211079138280398848
1211075937044815872
1211074984061362176
1211074927228596225
1211074872480272386
1211073080212303877
1211071101167640581
1211064082503208960
1211063028881473536
1211062122911809536
1211061638251581441
1211060552262471682
1211059428717412352
1211059399436845057
1211056639710769153
1211053993184677889
1211051823685144579
1211051495585542145
1211050574503956486
1211049265394569216
1211048222116007936
1211048030058754048
1211043739407409152
1211040968780255233
1211037781226610699
1211035946629484544
1211030367865585664
1211029141962792962
1211023772930605056
1211023485390077952
1211022322498490368
1211021538096484353
1211021504202395648
1211020610429706242
1211017694981570560
1211017538966032385
1211016721357824000
1211016244066947072
1211015267913883649
1211014963877289984
1211014413446082560
1211013959425384448
1211013951011663874
1211010986737590272
1211009465430007808
1211009283388665856
1211006934138204160
1211005451015507970
1211003922640453632
1211003731619303427
1211003344908632067
1211002712151805952
1211002670259064834
1211000501824671744
1210999634681909252
1210999127049420800
1210999120007180288
1210998855401005056
1210998658184994816
1210998597367599104
1210998575485739008
1210997598380838913
1210997195308249088
1210992971241443330
1210991562622218249
1210989374554304512
1210988285637480448
1210988093936930816
1210987058510077953
1210986163063926784
1210985933853614082
1210984949433720832
1210984266349367298
1210983921040658435
1210983283279978497
1210982231977680896
1210982084795338752
1210981542920503296
1210980945962164226
1210980642818854913
1210980231458304000
1210979962150432770
1210979833976696840
1210979725939593216
1210979603306565633
1210979379225882625
1210979057661333505
1210977150154629120
1210976699753607173
1210976261138505729
1210975733306286082
1210975237900128256
1210973923061325825
1210972092373450752
1210971160504090626
1210971046502780929
1210970299061166080
1210970007292788736
1210969230671302657
1210969007177814016
1210968928790499330
1210967899260764160
1210966880107798533
1210965084341706753
1210961129285017600
1210959853830787073
1210957446115540993
1210957440633561088
1210956581107634181
1210956106165563392
1210955432660856832
1210955086177939457
1210954651555811328
1210954566948261888
1210953957008400388
1210953843460247553
1210953558054637574
1210952560137396228
1210952484446978048
1210952143244423169
1210951548576161793
1210950421642133504
1210950396908199936
1210949795436748800
1210949695192870913
1210949593984307201
1210948535404965888
1210947464901091329
1210946782781485057
1210946650962898944
1210946640158351361
1210946001076441090
1210945503019618304
1210944477860253698
1210942550967824384
1210942276387692555
1210941399471816704
1210940808830050304
1210940406558593024
1210939733641170944
1210939395790036993
1210938808176381952
1210936624152031232
1210936429888573442
1210934771829878784
1210934718969069569
1210933808771395585
1210933483037609985
1210932298234728450
1210931670527946752
1210929739151622144
1210928894783754240
1210928781600288768
1210928731474321408
1210928646388699136
1210925878596767744
1210925482885074947
1210923381907836928
1210923355429376000
1210922555134992384
1210921899796127745
1210921344646500352
1210921087933927424
1210917832025890816
1210917127076696064
1210915808433434626
1210914621827231744
1210913892504719360
1210913545443041280
1210913236113072130
1210912283754450950
1210910808076701696
1210908606343892992
1210908540610793473
1210908439775469569
1210908257348464645
1210907773241827328
1210906999619309569
1210905691084316674
1210905499820056576
1210905057857855488
1210902946524934144
1210902561710071808
1210901795419119616
1210899471896211456
1210895463668432899
1210893400867844097
1210893376490528768
1210890830954844160
1210885655708012544
1210884678170873856
1210884347340951553
1210882605983379456
1210882374885658624
1210882107255472128
1210881627414392832
1210879377589882880
1210878277834948608
1210878056413270016
1210875861752111105
1210875822422315011
1210875625071763456
1210870584109871105
1210869784176480256
1210869761329922048
1210869455934373889
1210866000184299520
1210865861881409536
1210865250402107393
1210864667909935104
1210864362191310848
1210863977992994822
1210863266039259136
1210863182039994369
1210863093506543616
1210862219275075584
1210861906594013186
1210860648038461441
1210857539526647808
1210856717954830336
1210855621345652741
1210855041982238720
1210853724010082304
1210853593441550336
1210851980148535297
1210851857494675456
1210849755364020225
1210849146372067328
1210848108801855488
1210847468394631169
1210845435646091265
1210845170163441664
1210844593442492416
1210842854265933824
1210841692183629824
1210841172526141441
1210840329655439361
1210840325943631872
1210835837585199104
1210835705343152129
1210833063086682113
1210832842256601088
1210831958311227392
1210831534942375936
1210831341379391489
1210827566388367361
1210823699651104768
1210821749446565890
1210820091132047361
1210818462014066688
1210817945871384578
1210817815038480384
1210817784378056704
1210813416660586497
1210811399372304384
1210806725411926017
1210803930407374848
1210803916830474240
1210802740735037441
1210802680332840963
1210802141033451520
1210800783395917826
1210799401146273792
1210798558841991168
1210797573952290816
1210796863923712004
1210796085653848070
1210794806449819648
1210791321620729862
1210790175673966592
1210789986754125827
1210789706151034885
1210783694023086080
1210783263586828288
1210782441960439808
1210781675304521729
1210781009031024641
1210780156077281281
1210777407805722643
1210777391435411456
1210777060819341313
1210776532731359233
1210775627848044545
1210773545615122434
1210773299254284292
1210770109590958086
1210767689469136897
1210766957290516481
1210765958781927431
1210764314144956416
1210762219782148096
1210761923689500672
1210761284322353154
1210760111108452353
1210759477743345666
1210758844596359168
1210757397225934856
1210757374232780807
1210757340841951240
1210757018006388736
1210754766881447937
1210754560253292546
1210754161970540548
1210753438184665090
1210749730965188609
1210749728628998144
1210748758461304844
1210748153562927105
1210746552911745025
1210746015591985152
1210745801472798720
1210742453004693504
1210742277418536961
1210741834017726469
1210741326687268864
1210741235524128771
1210740659709046789
1210739677734400000
1210737892198244352
1210737761616973826
1210732765789872131
1210732606532149254
1210730586190385153
1210728989771198465
1210728151023644676
1210726909128003590
1210726851183661057
1210725642691436549
1210724750789500940
1210724464662417410
1210724049023713280
1210722300904869890
1210722173221883904
1210721645683298304
1210720596914368512
1210720142167986176
1210719585537626114
1210714590876590081
1210714332226392064
1210712885313359872
1210708308681605120
1210708218248347648
1210707467312812032
1210707004978798593
1210705731206254592
1210702902500773888
1210702776453533696
1210702705523642369
1210702014738509824
1210701070713991168
1210700102744059904
1210699390496718856
1210699043011207168
1210698745869824000
1210698338472824832
1210697854819287041
1210697069318553601
1210696841723088896
1210695423767109632
1210692255117434881
1210689652920766464
1210689403993174016
1210689358665322497
1210689342588502018
1210688221769879553
1210688067440463873
1210687740817346561
1210687420364197888
1210685585020485633
1210684452818567169
1210683556130967552
1210683524119814144
1210683035202596871
1210683034594353154
1210682606305644545
1210682117023248385
1210682030687752201
1210681680878559233
1210680510508421126
1210678824234606592
1210678806882783233
1210678003988078594
1210677809758138369
1210675541373804544
1210675435002048513
1210674764265725953
1210674310693752832
1210674250341928961
1210672025573965825
1210671194590130176
1210669561705615360
1210668947307220992
1210668539734044672
1210667822738812929
1210667583185154048
1210666814511996928
1210666692663300096
1210666663412142080
1210666217922412544
1210663651172114432
1210663142730190853
1210662984869126144
1210662829960749056
1210661895742603266
1210660522263273473
1210660352502841344
1210659372042338304
1210658957917904896
1210658507718041601
1210657668702101507
1210656336981049344
1210654087680802817
1210653404785070080
1210652799966613504
1210652704256643072
1210652577681027072
1210651811872423940
1210651637519245312
1210651258572419072
1210650942170959872
1210650191591690240
1210649966173196292
1210647830492327936
1210647816126771200
1210647656453824513
1210647450005848065
1210647214818652160
1210646790698979328
1210646611094917121
1210646552458547202
1210646067286462464
1210645831210209280
1210644377594482688
1210643375868788739
1210642905091706882
1210642788225822723
1210642773424164870
1210642542120914944
1210641419595079682
1210640568042303488
1210640471925678083
1210637016913924101
1210636955236610053
1210636715884462081
1210635711227011072
1210635650678038530
1210635299719655425
[truncated: 998,000+ more rows]
